# Supplementary material for: High-content behavioral profiling reveals neuronal genetic network modulating Drosophila larval locomotor program
Source: BMC Genet. 2017 May 12;18:40. doi: 10.1186/s12863-017-0513-7 (PMC5429570; doi:10.1186/s12863-017-0513-7)
Supplement: Supplementary file 1 — Genes studied. List of the gene names, FlyBase IDs of the genes, the Bloomington stock numbers of fly strains used, and the worm orthologs of the fly genes (XLSX 12 kb). [file 12863_2017_513_MOESM1_ESM.xlsx]

## Sheet: Sheet1
Gene Name	Flybase Gene ID	Bloomington stock #	Worm Orthologs
4EHP	FBgn0053100	43990	ife-4
7B2	FBgn0041707	27989	sbt-1
amon	FBgn0023179	44001	egl-3
Ank	FBgn0011747	43965	unc-44
Ank2	FBgn0261788	29438	unc-44
Arf79F	FBgn0010348	29538	arf-1.2
bru-3	FBgn0264001	50734	unc-75
cac	FBgn0263111	27244	unc-2
CanA-14F	FBgn0030758	38966	tax-6
CanA1	FBgn0010015	25850	tax-6
Caps	FBgn0053653	31984	unc-31
CG17922	FBgn0266346	26009	tax-2
CG18208	FBgn0038653	50678	octr-1
CG1909	FBgn0039911	44538	rpy-1
CG30054	FBgn0050054	51823	egl-30
CG31140	FBgn0051140	36746	dgk-1
CHIP	FBgn0027052	34017	chn-1
Dad	FBgn0020493	33759	daf-3
Dhc64C	FBgn0261797	36698	dhc-1
dpp	FBgn0000490	36779	dbl-1
Drp1	FBgn0026479	51483	drp-1
Dyb	FBgn0033739	32935	dyb-1
Dys	FBgn0260003	31553	dys-1
eag	FBgn0000535	31679	egl-2
FMRFa	FBgn0000715	25870	flp-1
gfA	FBgn0086778	51049	acr-11, acr-15, eat-2
gro	FBgn0001139	35759	unc-37
Gαo	FBgn0001122	34653	goa-1
Gαq	FBgn0004435	36775	egl-30
Gβ5	FBgn0030011	28310	gpb-2
hep	FBgn0010303	35210	jkk-1
Itp-r83A	FBgn0010051	51795	itr-1
lea	FBgn0002543	34589	sax-3
lin-28	FBgn0035626	50679	lin-28
Liprin-α	FBgn0046704	53868	syd-2
Med	FBgn0011655	31928	daf-3
Mhc	FBgn0264695	35729	unc-54
nAChRα1	FBgn0000036	28688	acr-12, unc-63
nAChRα2	FBgn0000039	27493	acr-12, unc-63
nAChRα3	FBgn0015519	27671	acr-12, unc-63
nAChRα4	FBgn0266347	31985	acr-12, unc-63
nAChRα5	FBgn0028875	25943	acr-11, acr-15, eat-2
nAChRα6	FBgn0032151	52885	acr-11, acr-15, eat-2
nAChRβ2	FBgn0004118	28038	acr-12, unc-63
norpA	FBgn0262738	31113	egl-8
nSyb	FBgn0013342	31983	snb-1
pbl	FBgn0003041	36841	ect-2
Pp2B-14D	FBgn0011826	40872	tax-6
R	FBgn0004636	29434	rap-1
Rab2	FBgn0014009	34922	unc-108
Rab27	FBgn0025382	35774	aex-6
Rab3	FBgn0005586	34655	rab-3
Rab3-GEF	FBgn0030613	28954	aex-3
Rab6	FBgn0015797	35744	rab-6.2
Rdl	FBgn0004244	52903	unc-49
retn	FBgn0004795	26309	cfi-1
RhoGAP100F	FBgn0039883	32946	syd-1
robo3	FBgn0041097	44539	sax-3
RSG7	FBgn0024941	28574	egl-10
sei	FBgn0003353	31682	unc-103
sl	FBgn0003416	32906	plc-3
Snap24	FBgn0266720	28719	ric-4
Snap25	FBgn0011288	34377	ric-3
ss	FBgn0003513	33415	ahr-1
Syb	FBgn0003660	44014	snb-1
trio	FBgn0024277	43549	unc-73
unc-104	FBgn0267002	53296	unc-104
unc-13	FBgn0025726	29548	unc-13
X11L	FBgn0026313	29309	lin-10
