# Supplementary material for: High-content behavioral profiling reveals neuronal genetic network modulating Drosophila larval locomotor program
Source: BMC Genet. 2017 May 12;18:40. doi: 10.1186/s12863-017-0513-7 (PMC5429570; doi:10.1186/s12863-017-0513-7)
Supplement: Supplementary file 2 — Locomotive profiles of genes with significant phenotypes. Profiles are composed of normalized values for ten locomotive parameters. Profiles for both neuronal and ubiquitous RNAi are listed. The summary page lists genes with significant phenotypes (XLSX 26 kb). [file 12863_2017_513_MOESM2_ESM.xlsx]

## Sheet: summary
Gene	Neuronal RNAi larval locomotor phenotype	Neuronal RNAi animals tested	Ubiquitous RNAi larval locomotor phenotype	Ubiquitous RNAi animals tested
4EHP		10	yes	24
7B2		31		26
amon		23	yes	24
Ank		51	yes	24
Ank2	yes	22
Arf79F	yes	22	yes	29
bru-3	yes	50	yes	28
cac	yes	32		14
CanA1	yes	45		12
CanA-14F	yes	13		24
Caps	yes	27		27
CG18208	yes	46	yes	48
CG1909		24	yes	22
CG30054		28	yes	24
CG31140	yes	34	yes	41
CHIP		32	yes	24
CngB	yes	22	yes	22
Dad		24	yes	24
Dhc64C	yes	20
dpp	yes	23
Drp1	yes	28	yes	24
Dyb	yes	29		25
Dys		25	yes	25
eag	yes	40	yes	23
FMRFa		26	yes	29
gro	yes	20		24
Gαo	yes	24	yes	26
Gαq	yes	41
Gβ5	yes	35	yes	49
hep	yes	34	yes	24
Itp-r83A		25		24
lea		35	yes	24
lin-28	yes	74	yes	24
Liprin-α	yes	29	yes	47
Med	yes	22	yes	25
Mhc		50		24
nAChRα1	yes	24		19
nAChRα2		32		27
nAChRα3	yes	41	yes	24
nAChRα4	yes	24	yes	51
nAChRα5		22		24
nAChRα6	yes	22	yes	22
nAChRα7		20	yes	25
nAChRβ2		24	yes	22
norpA		20	yes	24
nSyb	yes	23		25
pbl		26		12
R		30		25
Rab2		23	yes	23
Rab27	yes	32	yes	46
Rab3	yes	70		24
rab3-GEF	yes	24	yes	53
Rab6	yes	23		24
Rdl	yes	27
retn	yes	24	yes	36
RhoGAP100F	yes	22	yes	46
robo3		31	yes	25
RSG7		20	yes	24
sei	yes	27		25
sl		45		28
Snap24	yes	25		25
Snap25		24		24
ss	yes	28	yes	28
Syb	yes	23
trio	yes	35
unc-104		20		27
unc-13	yes	47		29
X11L	yes	28
Pp2B-14D	lethal

## Sheet: neuronal RNAi profiles
Gene ID	Gene Name	Gal4 driver	time_striding_overall_mean	strides_per_minute_mean	stride_duration_overall_mean	stride_distance_overall_mean	speed_striding_overall_at_point_6_mean	contraction_rate_overall_mean	extension_rate_overall_mean	distance_traveled_per_minute_overall_mean	runs_per_minute_mean	time_not_over_repellent_mean
FBgn0261788	Ank2	elev	0.933193	0.808445	1.20229	0.826359	0.710029	0.909051	0.677296	0.673987	0.93283	0.954946
FBgn0010348	Arf79F	elev	1.3795	1.67578	0.837946	1.1303	1.31911	1.26421	1.18102	1.37369	1.13234	0.89825
FBgn0264001	bru-3	elev	0.790432	0.796579	1.01154	0.922213	0.931555	1.02946	0.926947	0.926731	1.27819	1.34343
FBgn0263111	cac	elev	0.654285	0.348663	1.89943	0.85637	0.45383	0.784951	0.594104	0.440066	0.363396	1.1938
FBgn0030758	CanA-14F	elev	0.619003	0.535904	1.12166	0.767253	0.707207	0.870359	0.623252	0.608738	0.472355	1.10428
FBgn0010015	CanA1	elev	1.00202	1.14788	0.858657	0.942057	1.07308	1.0179	1.04248	1.05375	1.17004	1.012
FBgn0053653	Caps	elev	0.668644	0.702182	0.950237	0.804994	0.848684	0.866317	0.677862	0.812568	0.913065	1.11682
FBgn0038653	CG18208	elev	0.719654	0.8743	0.799044	0.840097	1.0182	1.15049	1.06432	1.00321	1.13313	1.03061
FBgn0051140	CG31140	elev	0.884561	0.935078	0.950531	0.833906	0.88806	0.833271	0.849083	0.864192	1.07423	1.12577
FBgn0266346	CngB	elev	1.15433	1.35587	0.829957	1.07937	1.28432	1.0086	1.04792	1.26191	1.17874	0.929312
FBgn0261797	Dhc64C	elev	0.969409	0.533589	1.7161	0.545476	0.317598	0.640844	0.627078	0.347648	0.452917	0.979477
FBgn0000490	dpp	elev	1.16183	1.50631	0.798155	1.01571	1.27187	1.04871	0.976385	1.27479	1.26964	0.938203
FBgn0026479	Drp1	elev	0.983697	0.654495	1.45394	0.87807	0.596297	1.04417	0.753818	0.594818	0.751005	1.01237
FBgn0033739	Dyb	elev	0.890877	0.889106	1.00422	0.866204	0.861309	0.968756	0.848581	0.857078	1.1549	1.15934
FBgn0000535	eag	elev	1.34025	1.66582	0.836625	1.21146	1.43496	1.03255	1.2977	1.51681	1.13675	0.847563
FBgn0001122	Galphao	elev	0.645859	0.647134	0.970476	0.494735	0.497853	0.588143	0.493139	0.509538	0.767911	1.01789
FBgn0004435	Galphaq	elev	0.4328	0.286537	1.56334	0.84979	0.550168	1.04105	0.596658	0.472026	0.308066	1.35112
FBgn0030011	Gbeta5	elev	1.08559	0.807946	1.35829	1.03682	0.791924	0.986347	0.912478	0.808509	0.849677	0.989066
FBgn0001139	gro	elev	0.797989	0.658085	1.33035	0.954491	0.777801	0.851818	0.817681	0.749195	0.624305	1.03547
FBgn0010303	hep	elev	0.602892	0.632229	0.934761	0.884406	0.926321	1.08489	0.828316	0.883799	0.837803	1.26699
FBgn0035626	lin-28	elev	0.754179	0.76606	1.02333	0.90467	0.912927	1.0663	0.960418	0.889202	1.05975	1.20517
FBgn0046704	Liprin-alpha	elev	1.01515	0.986345	1.03772	0.869278	0.842657	1.10773	0.907889	0.849005	1.0272	1.32463
FBgn0011655	Med	elev	1.03888	1.13125	0.916148	1.12287	1.20824	1.28262	1.09367	1.2128	1.07567	0.981333
FBgn0000036	nAChRalpha1	elev	1.43553	1.73352	0.81282	1.12621	1.3391	1.10826	1.04174	1.40054	1.09502	0.928137
FBgn0015519	nAChRalpha3	elev	1.31691	1.72147	0.780846	1.11474	1.3951	1.24007	1.11858	1.41201	1.24628	0.811804
FBgn0266347	nAChRalpha4	elev	0.976632	0.80299	1.22102	0.807825	0.655887	1.05123	0.909557	0.696022	0.707433	1.0475
FBgn0032151	nAChRalpha6	elev	0.977071	1.09128	0.926954	0.969438	1.08161	1.00363	0.899085	1.07414	1.12169	0.983747
FBgn0013342	nSyb	elev	0.812466	0.591205	1.46283	1.05642	0.742334	1.15143	0.853402	0.750852	0.703197	1.11333
FBgn0025382	Rab27	elev	1.38515	1.36938	0.978674	1.43727	1.41303	1.18302	1.2861	1.66876	1.199	1.05297
FBgn0005586	Rab3	elev	0.886485	0.895549	1.0088	0.943647	0.951131	0.894204	0.898667	0.94225	0.998969	1.10975
FBgn0030613	Rab3-GEF	elev	1.09053	1.02672	1.06005	0.810214	0.774988	0.838669	0.743434	0.762224	0.952597	1.06363
FBgn0015797	Rab6	elev	1.10509	0.976152	1.11106	0.926295	0.828344	0.977101	0.812967	0.848982	1.04306	1.08992
FBgn0004244	Rdl	elev	0.939049	0.789308	1.20814	0.514366	0.419938	0.756464	0.546618	0.410517	0.7232	0.965978
FBgn0004795	retn	elev	1.17782	1.37959	0.873934	0.930524	1.07524	1.05866	1.01919	1.06784	1.22825	0.950732
FBgn0039883	RhoGAP100F	elev	1.09779	0.855788	1.27323	1.08711	0.85324	1.04867	0.95385	0.883608	0.691935	1.18594
FBgn0003353	sei	elev	0.752439	0.812291	0.983568	0.911496	0.969143	1.01753	1.00457	0.928012	1.22989	1.18051
FBgn0266720	Snap24	elev	1.37739	1.46548	0.953524	1.10787	1.16736	1.09261	1.08495	1.21431	1.35086	0.986909
FBgn0003513	ss	elev	0.943455	0.87998	1.10479	1.14705	1.05953	1.02169	1.05493	1.07144	0.894677	1.52177
FBgn0003660	Syb	elev	0.451419	0.254372	1.93235	0.637089	0.368363	0.613053	0.503896	0.360035	0.338238	1.17626
FBgn0024277	trio	elev	1.0498	0.838153	1.27318	0.959217	0.762432	0.942184	0.866925	0.78307	0.697959	0.943077
FBgn0025726	unc-13	elev	0.723019	0.653741	1.17061	0.971692	0.850247	0.946458	0.816839	0.80169	0.681593	1.06845
FBgn0026313	X11L	elev	1.08884	0.968796	1.16473	1.12944	0.988673	1.00975	1.1146	1.01893	0.700995	1.19764

## Sheet: ubiquitous RNAi profiles
Gene ID	Gene Name	Gal4 driver	time_striding_overall_mean	strides_per_minute_mean	stride_duration_overall_mean	stride_distance_overall_mean	speed_striding_overall_at_point_6_mean	contraction_rate_overall_mean	extension_rate_overall_mean	distance_traveled_per_minute_overall_mean	runs_per_minute_mean	time_not_over_repellent_mean
FBgn0053100	4EHP	tub	1.05076	1.13476	0.941715	0.946895	1.0305	0.749187	0.992021	1.04934	1.10193	1.37478
FBgn0023179	amon	tub	0.920944	0.773118	1.25804	0.901708	0.731431	0.861659	0.879562	0.760709	0.963377	1.27444
FBgn0011747	Ank	tub	0.936848	1.03459	0.862657	1.09282	1.21966	0.97606	1.14795	1.17005	1.40921	1.04068
FBgn0010348	Arf79F	tub	1.2117	1.27493	0.965206	1.07623	1.10371	1.18211	1.13873	1.16877	1.02563	0.77898
FBgn0264001	bru-3	tub	0.854902	0.834929	0.99253	0.952623	0.959441	1.03232	0.867207	0.869934	1.64372	0.958372
FBgn0038653	CG18208	tub	1.00449	1.56608	0.672303	1.1948	1.75414	1.1639	1.55728	1.8066	1.39317	0.925656
FBgn0039911	CG1909	tub	0.999495	0.982889	1.01916	1.16732	1.09643	1.23711	1.25618	1.13826	0.836437	1.005
FBgn0050054	CG30054	tub	0.649242	0.617383	1.04433	0.815914	0.803083	0.894892	0.884813	0.747446	1.25257	1.52862
FBgn0051140	CG31140	tub	0.861808	0.950466	0.892064	0.827585	0.899678	0.672661	0.888708	0.886093	1.31148	1.03699
FBgn0027052	CHIP	tub	1.15909	1.22192	0.956094	1.00643	1.04076	0.958421	1.12576	1.10192	0.948515	1.09068
FBgn0266346	CngB	da	0.960457	1.07092	0.881136	1.03916	1.13849	0.981828	1.16736	1.12203	1.0866	1.02007
FBgn0020493	Dad	tub	0.968696	0.90324	1.0552	0.751184	0.711137	0.894	0.914448	0.705129	1.4762	0.915202
FBgn0026479	Drp1	tub	0.405989	0.25791	1.60632	0.40586	0.283906	0.616349	0.56329	0.227895	0.175824	1.36996
FBgn0260003	Dys	tub	1.0547	1.32442	0.772619	1.03494	1.28316	0.855417	1.2917	1.31862	1.15646	1.10458
FBgn0000535	eag	tub	1.06628	1.45244	0.739695	1.0006	1.34362	1.15174	1.37777	1.37619	1.22735	1.07202
FBgn0000715	FMRFa	tub	1.18723	1.38237	0.86488	1.05522	1.22569	0.837012	1.05878	1.20508	1.49707	0.887599
FBgn0001122	Galphao	da	0.898734	0.826935	1.10617	0.516483	0.486441	0.560362	0.658518	0.439011	1.01613	1.35577
FBgn0030011	Gbeta5	tub	1.24	1.22252	1.02515	1.32494	1.26324	1.30358	1.37477	1.37841	0.88345	0.867052
FBgn0010303	hep	tub	0.721047	0.896201	0.786928	0.917429	1.12187	0.813857	1.01005	1.09652	1.47578	1.52679
FBgn0002543	lea	tub	1.17822	1.40604	0.873915	1.0526	1.25744	0.819078	1.04849	1.26048	1.32794	0.697325
FBgn0035626	lin-28	tub	0.980297	1.11068	0.885232	1.01527	1.13011	0.832797	0.964195	1.14448	1.28118	0.935466
FBgn0046704	Liprin-alpha	tub	1.22571	1.54213	0.793738	1.28205	1.51506	1.29645	1.36051	1.70157	1.03998	0.941174
FBgn0011655	Med	tub	0.865969	0.818346	1.04921	1.0932	1.02668	1.13979	1.09037	0.989585	1.10759	1.24785
FBgn0015519	nAChRalpha3	da	1.33488	1.5867	0.83645	1.15868	1.34864	1.09893	1.38867	1.42994	0.97267	0.717674
FBgn0266347	nAChRalpha4	tub	1.12073	1.25102	0.917371	1.07466	1.17797	1.08147	1.1084	1.23184	0.958867	0.796955
FBgn0032151	nAChRalpha6	tub	1.15153	1.45176	0.772236	0.805733	1.0354	0.815771	0.873874	1.06505	1.44398	0.919175
FBgn0086778	nAChRalpha7	tub	1.01684	0.899125	1.16992	0.931979	0.80788	0.946054	0.948255	0.84662	0.963511	1.64114
FBgn0004118	nAChRbeta2	tub	0.957918	1.03575	0.946224	1.08739	1.14996	1.1695	1.2451	1.13977	1.12156	0.933693
FBgn0262738	norpA	tub	1.19668	1.25429	0.901808	1.01277	1.05959	0.883625	1.06102	1.09582	0.897468	0.831461
FBgn0014009	Rab2	tub	1.00031	1.05247	0.953612	1.02297	1.07674	1.26588	1.1632	1.08796	1.50307	1.08265
FBgn0025382	Rab27	tub	1.0979	1.31165	0.853435	1.23966	1.46318	1.1519	1.22025	1.51187	1.1848	0.919681
FBgn0030613	Rab3-GEF	da	1.11625	1.15413	0.976211	1.0841	1.09527	1.02284	1.06171	1.15344	0.956728	1.03277
FBgn0004795	retn	tub	1.00288	1.09191	0.91933	1.1194	1.19616	1.09039	1.24052	1.21541	1.08534	1.10285
FBgn0039883	RhoGAP100F	tub	1.08574	1.1332	0.92441	1.29855	1.32451	1.16424	1.16642	1.41463	0.92573	0.937172
FBgn0041097	Robo3	tub	0.620805	0.473569	1.53512	0.884466	0.636504	0.894266	0.872507	0.617987	0.672304	1.44252
FBgn0024941	RSG7	da	1.0555	0.972888	1.10683	0.836022	0.764666	0.917156	0.96254	0.777539	1.02702	0.956344
FBgn0003513	ss	tub	0.862639	0.708201	1.32135	1.06783	0.842414	1.02919	0.984944	0.837233	0.72197	1.57059
