# Supplementary material for: High-content behavioral profiling reveals neuronal genetic network modulating Drosophila larval locomotor program
Source: BMC Genet. 2017 May 12;18:40. doi: 10.1186/s12863-017-0513-7 (PMC5429570; doi:10.1186/s12863-017-0513-7)
Supplement: Supplementary file 3 — Genetic interactions inferred from locomotive profiles. Predicted genetic interactions with |PCC| > 0.7 and GeneOrienteer score over 4 (XLSX 12 kb). [file 12863_2017_513_MOESM3_ESM.xlsx]

## Sheet: Sheet1
Gene1	Gene2	PCC	GeneOrienteer Score
Arf79F	Caps	-0.728017	5.2965
Arf79F	Gαq	-0.801521	5.31231
Arf79F	nSyb	-0.789772	5.43599
Arf79F	Rab3	-0.742016	7.61203
Arf79F	Snap24	0.816916	6.39222
Arf79F	Syb	-0.803966	19.744
cac	Gαq	0.932692	5.07091
cac	nSyb	0.938876	5.55461
cac	unc-13	0.90126	5.07091
CanA-14F	CngB	-0.832604	4.9269
CanA-14F	dpp	-0.788538	5.16282
CanA-14F	eag	-0.799936	5.62562
CanA-14F	Gαq	0.982674	19.0959
CanA-14F	nAChRα3	-0.802562	6.21586
CanA-14F	nAChRα4	0.772371	6.21586
CanA-14F	ss	0.751953	4.07299
CanA-14F	unc-13	0.95696	6.92023
CanA1	CngB	0.758975	4.87792
CanA1	Gαq	-0.79164	19.0959
CanA1	Gβ5	-0.875618	6.4037
CanA1	unc-13	-0.836562	6.16811
Caps	Gαo	0.736215	17.2886
Caps	Rab3	0.920828	6.86531
CG31140	Dyb	0.896143	4.16845
CG31140	Gαo	0.815535	26.4008
CG31140	Rab3	0.828849	5.99863
CngB	eag	0.929165	4.74976
CngB	gro	-0.85551	4.87792
Dhc64C	Drp1	0.931944	4.22896
Dhc64C	Gαo	0.737333	5.07091
dpp	Gαq	-0.853371	5.88166
dpp	gro	-0.856478	7.68929
dpp	nAChRα6	0.844494	6.46816
dpp	retn	0.894856	4.54373
dpp	trio	-0.707365	6.00055
Drp1	Gαq	0.831791	5.66201
Drp1	Gβ5	0.957968	5.10435
Dyb	Gαo	0.817066	4.59038
eag	Gαo	-0.71524	8.01997
eag	Gαq	-0.853397	8.99151
eag	gro	-0.738967	5.44651
eag	lin-28	-0.825393	4.88861
eag	nAChRα1	0.91525	4.29245
eag	nAChRα3	0.917877	4.91383
eag	nAChRα4	-0.730278	4.91383
Gαo	Liprin-α	0.807576	15.4131
Gαo	Med	-0.777035	5.35527
Gαo	Rab27	-0.804382	5.35743
Gαo	Rab3	0.783904	6.56022
Gαo	Rab6	0.820984	8.57455
Gαq	Gβ5	0.750662	26.7466
Gαq	nAChRα1	-0.776241	6.07974
Gαq	nAChRα3	-0.852113	6.26308
Gαq	nAChRα4	0.804061	6.26308
Gαq	nSyb	0.956447	4.03421
Gαq	Rab27	-0.703846	5.66242
Gαq	Snap24	-0.876111	5.69425
Gαq	trio	0.733487	21.9523
Gαq	unc-13	0.973683	20.341
Gβ5	nSyb	0.861969	4.28096
gro	retn	-0.820601	4.88844
gro	Snap24	-0.808162	4.40083
gro	trio	0.864253	4.7024
nAChRα1	Snap24	0.844991	4.04102
nAChRα1	unc-13	-0.775619	6.38027
nAChRα3	nSyb	-0.840674	4.17691
nAChRα3	Snap24	0.846892	5.56919
nAChRα3	unc-13	-0.844122	5.39832
nAChRα4	nAChRα6	-0.725966	10.0813
nAChRα4	nSyb	0.832174	4.17691
nAChRα4	Rdl	0.835614	4.53004
nAChRα4	trio	0.879086	5.61908
nAChRα6	trio	-0.727089	4.82565
nSyb	RhoGAP100F	0.852177	13.7317
nSyb	Snap24	-0.833491	10.2778
nSyb	unc-13	0.938033	22.803
Rab3	sei	0.71206	4.37968
RhoGAP100F	Syb	0.805705	13.7317
Snap24	Syb	-0.739699	21.2349
Snap24	unc-13	-0.926227	19.073
Syb	unc-13	0.880961	36.5311
